# Supplementary material for: Histologic, metabolomic, and transcriptomic differences in fir trees from a peri‐urban forest under chronic ozone exposure
Source: Ecol Evol. 2024 May 13;14(5):e11343. doi: 10.1002/ece3.11343 (PMC11091488; doi:10.1002/ece3.11343)
Supplement: Supplementary file 1 — Appendices S1‐S9 [file ECE3-14-e11343-s001.zip]

Archive with 3 entries (3 files):
- APPENDICES_EcologyEvolution_PEditor.docx
- Figures_Abies_EcologyEvolution-2.docx.pdf
- TABLES_Abies_EcologyEvolution.docx.pdf
